# Supplementary material for: Duration of Dual Antiplatelet Therapy after Percutaneous Coronary Intervention of Unprotected Left Main Coronary Artery Stenosis: 6 versus 12 Months
Source: J Clin Med. 2024 Sep 13;13(18):5449. doi: 10.3390/jcm13185449 (PMC11431983; doi:10.3390/jcm13185449)
Supplement: Supplementary file 1 [file jcm-13-05449-s001.zip]

Archive with 1 entries (1 files):
- jcm-3169368-supplementary.pdf
